# Supplementary material for: Copper Induces Cognitive Impairment in Mice via Modulation of Cuproptosis and CREB Signaling
Source: Nutrients. 2023 Feb 15;15(4):972. doi: 10.3390/nu15040972 (PMC9958748; doi:10.3390/nu15040972)
Supplement: Supplementary file 1 [file nutrients-15-00972-s001.zip]

Archive with 1 entries (1 files):
- nutrients-2136055-supplementary.pdf
